# Supplementary material for: Assessing the Impact of the Prone Position on Acute Kidney Injury
Source: J Clin Med. 2025 Jan 19;14(2):631. doi: 10.3390/jcm14020631 (PMC11766097; doi:10.3390/jcm14020631)
Supplement: Supplementary file 1 [file jcm-14-00631-s001.zip]

Archive with 1 entries (1 files):
- jcm-3383170-supplementary.pdf
